# Supplementary material for: Association of Maternal Erythrocyte PUFA during Pregnancy with Offspring Allergy in the Chinese Population
Source: Nutrients. 2022 May 31;14(11):2312. doi: 10.3390/nu14112312 (PMC9182582; doi:10.3390/nu14112312)
Supplement: Supplementary file 1 [file nutrients-14-02312-s001.zip]

Archive with 1 entries (1 files):
- nutrients-1721275-supplementary.pdf
